# Supplementary material for: Neuroinflammatory Response to TNFα and IL1β Cytokines Is Accompanied by an Increase in Glycolysis in Human Astrocytes In Vitro
Source: Int J Mol Sci. 2021 Apr 14;22(8):4065. doi: 10.3390/ijms22084065 (PMC8071021; doi:10.3390/ijms22084065)
Supplement: Supplementary file 1 [file ijms-22-04065-s001.zip]

Archive with 2 entries (2 files):
- ijms-1167816-supp figures.docx
- ijms-1167816-supp tables.docx
